# Supplementary material for: The Simultaneous Detection of Dopamine and Uric Acid In Vivo Based on a 3D Reduced Graphene Oxide–MXene Composite Electrode
Source: Molecules. 2024 Apr 24;29(9):1936. doi: 10.3390/molecules29091936 (PMC11085402; doi:10.3390/molecules29091936)
Supplement: Supplementary file 1 [file molecules-29-01936-s001.zip]

Archive with 1 entries (1 files):
- molecules-2959880-supplementary.pdf
